# Supplementary material for: ﻿The family Polycentropodidae (Insecta, Trichoptera) in mid-Cretaceous Burmese Amber
Source: Zookeys. 2022 Dec 9;1134:171–83. doi: 10.3897/zookeys.1134.93999 (PMC9836556; doi:10.3897/zookeys.1134.93999)
Supplement: XML Treatment for Neureclipsis triangula [file zookeys.1134.93999-treatment2.xml]

<!DOCTYPE tp:taxon-treatment
  PUBLIC "-//TaxonX//DTD Taxonomic Treatment Publishing DTD v0 20100105//EN" "tax-treatment-NSO.dtd">
<tp:taxon-treatment xmlns:tp="http://www.plazi.org/taxpub"><tp:treatment-meta><kwd-group><label>Taxon classification</label><kwd>
                  <named-content content-type="kingdom">Animalia</named-content>
                </kwd><kwd>
                  <named-content content-type="order">Trichoptera</named-content>
                </kwd><kwd>
                  <named-content content-type="family">Polycentropodidae</named-content>
                </kwd></kwd-group><mixed-citation publication-type="journal"><person-group><name><surname>Wichard</surname><given-names>Wilfried</given-names></name><name><surname>Xu</surname><given-names>Chunpeng</given-names></name></person-group><article-title>﻿The family <tp:taxon-name><tp:taxon-name-part taxon-name-part-type="family">Polycentropodidae</tp:taxon-name-part></tp:taxon-name> (<tp:taxon-name><tp:taxon-name-part taxon-name-part-type="class">Insecta</tp:taxon-name-part></tp:taxon-name>, <tp:taxon-name><tp:taxon-name-part taxon-name-part-type="order">Trichoptera</tp:taxon-name-part></tp:taxon-name>) in mid-Cretaceous Burmese Amber</article-title><source>Zookeys</source><day>09</day><month>12</month><year>2022</year><volume>1134</volume><fpage>171</fpage><lpage>183</lpage><pub-id pub-id-type="doi">10.3897/zookeys.1134.93999</pub-id></mixed-citation></tp:treatment-meta><tp:nomenclature><label>﻿</label><tp:taxon-name>
                <object-id xmlns:xlink="http://www.w3.org/1999/xlink" content-type="arpha" xlink:type="simple">DB1BD3E5-0E26-58BF-8961-ADD0330BECE3</object-id>
                <tp:taxon-name-part taxon-name-part-type="genus" reg="Neureclipsis">Neureclipsis</tp:taxon-name-part>
                <tp:taxon-name-part taxon-name-part-type="species" reg="triangula">triangula</tp:taxon-name-part>
                <object-id xmlns:xlink="http://www.w3.org/1999/xlink" content-type="zoobank" xlink:type="simple">https://zoobank.org/8F917EDA-F2C2-4193-9AA2-C185281408EE</object-id>
              </tp:taxon-name><tp:taxon-status xmlns:xlink="http://www.w3.org/1999/xlink" xlink:type="simple">sp. nov.</tp:taxon-status><xref ref-type="fig" rid="F1">Fig. 1</xref></tp:nomenclature><tp:treatment-sec sec-type="diagnosis" id="SECID0ELOAC"><title>Diagnosis.</title><p>The extinct species <italic><tp:taxon-name><tp:taxon-name-part taxon-name-part-type="genus" reg="Neureclipsis">Neureclipsis</tp:taxon-name-part><tp:taxon-name-part taxon-name-part-type="species" reg="triangula">triangula</tp:taxon-name-part></tp:taxon-name></italic> sp. nov. is characterized by a pair of slightly cupped inferior appendages running parallel in ventral view. Each appendage is tapered at the base, wider near the middle and apically forming a sub-triangular shape. Its sloping apical edge is clearly subapically toothed and highlighted in black.</p><fig id="F1" position="float" orientation="portrait"><object-id xmlns:xlink="http://www.w3.org/1999/xlink" content-type="doi" xlink:type="simple">10.3897/zookeys.1134.93999.figure1</object-id><object-id xmlns:xlink="http://www.w3.org/1999/xlink" content-type="arpha" xlink:type="simple">06BC7FD4-27C1-58DF-B200-F609C0E1B4BF</object-id><label>Figure 1.</label><caption><p><italic><tp:taxon-name><tp:taxon-name-part taxon-name-part-type="genus" reg="Neureclipsis">Neureclipsis</tp:taxon-name-part><tp:taxon-name-part taxon-name-part-type="species" reg="triangula">triangula</tp:taxon-name-part></tp:taxon-name></italic> sp. nov. <bold>A</bold> male holotype (NIGP200021) habitus, ventral view <bold>B</bold> inferior appendages, ventral view <bold>C</bold> drawing of inferior appendages, ventral view. Scale bar: 1 mm.</p></caption><graphic xmlns:xlink="http://www.w3.org/1999/xlink" xlink:href="zookeys-1134-171_article-93999__-g001.jpg" position="float" orientation="portrait" xlink:type="simple" id="oo_780067.jpg"><uri content-type="original_file" xlink:type="simple">https://binary.pensoft.net/fig/780067</uri></graphic></fig></tp:treatment-sec><tp:treatment-sec sec-type="etymology" id="SECID0E1PAC"><title>Etymology.</title><p>Species named after the inferior appendages, subtriangular (Latin adjective = triangulus, -a, -um).</p></tp:treatment-sec><tp:treatment-sec sec-type="Holotype" id="SECID0EAAAE"><title>Holotype.</title><p>♂; Myanmar, Kachin State, Hukawng Valley; exact locality unknown; Mid-Cretaceous Burmese amber inclusion; deposited in the amber collection of the <named-content xmlns:xlink="http://www.w3.org/1999/xlink" content-type="dwc:institutional_code" xlink:title="Nanjing Institute of Geology and Palaeontology" xlink:href="http://grbio.org/institution/naking-institute-geology-and-palaeontology" xlink:type="simple">NIGP</named-content>; NIGP200021.</p></tp:treatment-sec><tp:treatment-sec sec-type="description" id="SECID0EKAAE"><title>Description.</title><p>Genus as described above. Body well preserved and visible in ventral and dorsal views. Forewing length about 4.2 mm, oblong, rounded, light brown. Antennae about two-thirds as long as forewings, with about 36 flagellomeres plus scapus and short pedicellus. Inferior appendages having subtriangular shape, with oblique, subapically toothed, and black terminal margin.</p></tp:treatment-sec></tp:taxon-treatment>
