# Supplementary material for: ﻿The family Polycentropodidae (Insecta, Trichoptera) in mid-Cretaceous Burmese Amber
Source: Zookeys. 2022 Dec 9;1134:171–83. doi: 10.3897/zookeys.1134.93999 (PMC9836556; doi:10.3897/zookeys.1134.93999)
Supplement: XML Treatment for Neureclipsis obtusa [file zookeys.1134.93999-treatment4.xml]

<!DOCTYPE tp:taxon-treatment
  PUBLIC "-//TaxonX//DTD Taxonomic Treatment Publishing DTD v0 20100105//EN" "tax-treatment-NSO.dtd">
<tp:taxon-treatment xmlns:tp="http://www.plazi.org/taxpub"><tp:treatment-meta><kwd-group><label>Taxon classification</label><kwd>
                  <named-content content-type="kingdom">Animalia</named-content>
                </kwd><kwd>
                  <named-content content-type="order">Trichoptera</named-content>
                </kwd><kwd>
                  <named-content content-type="family">Polycentropodidae</named-content>
                </kwd></kwd-group><mixed-citation publication-type="journal"><person-group><name><surname>Wichard</surname><given-names>Wilfried</given-names></name><name><surname>Xu</surname><given-names>Chunpeng</given-names></name></person-group><article-title>﻿The family <tp:taxon-name><tp:taxon-name-part taxon-name-part-type="family">Polycentropodidae</tp:taxon-name-part></tp:taxon-name> (<tp:taxon-name><tp:taxon-name-part taxon-name-part-type="class">Insecta</tp:taxon-name-part></tp:taxon-name>, <tp:taxon-name><tp:taxon-name-part taxon-name-part-type="order">Trichoptera</tp:taxon-name-part></tp:taxon-name>) in mid-Cretaceous Burmese Amber</article-title><source>Zookeys</source><day>09</day><month>12</month><year>2022</year><volume>1134</volume><fpage>171</fpage><lpage>183</lpage><pub-id pub-id-type="doi">10.3897/zookeys.1134.93999</pub-id></mixed-citation></tp:treatment-meta><tp:nomenclature><label>﻿</label><tp:taxon-name>
                <object-id xmlns:xlink="http://www.w3.org/1999/xlink" content-type="arpha" xlink:type="simple">7824CFF0-12E4-5902-8AF7-6495245590E6</object-id>
                <tp:taxon-name-part taxon-name-part-type="genus" reg="Neureclipsis">Neureclipsis</tp:taxon-name-part>
                <tp:taxon-name-part taxon-name-part-type="species" reg="obtusa">obtusa</tp:taxon-name-part>
                <object-id xmlns:xlink="http://www.w3.org/1999/xlink" content-type="zoobank" xlink:type="simple">https://zoobank.org/10D154EC-1DD9-40B0-A88E-F2285CE3FAA5</object-id>
              </tp:taxon-name><tp:taxon-status xmlns:xlink="http://www.w3.org/1999/xlink" xlink:type="simple">sp. nov.</tp:taxon-status><xref ref-type="fig" rid="F3">Fig. 3</xref></tp:nomenclature><tp:treatment-sec sec-type="diagnosis" id="SECID0EMFAE"><title>Diagnosis.</title><p>The extinct species <italic><tp:taxon-name><tp:taxon-name-part taxon-name-part-type="genus" reg="Neureclipsis">Neureclipsis</tp:taxon-name-part><tp:taxon-name-part taxon-name-part-type="species" reg="obtusa">obtusa</tp:taxon-name-part></tp:taxon-name></italic> sp. nov. has a distinctive pair of rod-shaped, long, inferior appendages. Apically, each appendage ends with an oblique oval surface, on which there a few, scattered stout bristles on the oval and a cluster of small setae on the edge of the oval.</p><fig id="F3" position="float" orientation="portrait"><object-id xmlns:xlink="http://www.w3.org/1999/xlink" content-type="doi" xlink:type="simple">10.3897/zookeys.1134.93999.figure3</object-id><object-id xmlns:xlink="http://www.w3.org/1999/xlink" content-type="arpha" xlink:type="simple">5A42A38E-910F-5698-94E6-96BB8FA159A0</object-id><label>Figure 3.</label><caption><p><italic><tp:taxon-name><tp:taxon-name-part taxon-name-part-type="genus" reg="Neureclipsis">Neureclipsis</tp:taxon-name-part><tp:taxon-name-part taxon-name-part-type="species" reg="obtusa">obtusa</tp:taxon-name-part></tp:taxon-name></italic> sp. nov. <bold>A</bold> male holotype (NIGP200023) habitus, ventral view <bold>B</bold> inferior appendages, ventral view <bold>C</bold> apical oval surface of right inferior appendage, with small spines and cluster of setae, ventral view <bold>D</bold> drawing of inferior appendages, ventral view. Scale bar: 1 mm.</p></caption><graphic xmlns:xlink="http://www.w3.org/1999/xlink" xlink:href="zookeys-1134-171_article-93999__-g003.jpg" position="float" orientation="portrait" xlink:type="simple" id="oo_780069.jpg"><uri content-type="original_file" xlink:type="simple">https://binary.pensoft.net/fig/780069</uri></graphic></fig></tp:treatment-sec><tp:treatment-sec sec-type="etymology" id="SECID0E4GAE"><title>Etymology.</title><p>Species named after the inferior appendages, apically blunted (Latin adjective = obtusus, -a, -um).</p></tp:treatment-sec><tp:treatment-sec sec-type="Holotype" id="SECID0ECHAE"><title>Holotype.</title><p>♂; Myanmar, Kachin State, Hukawng Valley; exact locality unknown; Mid-Cretaceous Burmese amber inclusion; deposited in the amber collection of the <named-content xmlns:xlink="http://www.w3.org/1999/xlink" content-type="dwc:institutional_code" xlink:title="Nanjing Institute of Geology and Palaeontology" xlink:href="http://grbio.org/institution/naking-institute-geology-and-palaeontology" xlink:type="simple">NIGP</named-content>; NIGP200023.</p></tp:treatment-sec><tp:treatment-sec sec-type="description" id="SECID0EMHAE"><title>Description.</title><p>Genus as described above. Body well preserved and visible in ventral and dorsal views, dorsum slightly decomposed. Forewing length about 3.5 mm, broad and rounded, light brown. Antennae as long as forewings, with about 42 flagellomeres plus scapus and pedicellus. Inferior appendages long, parallel-sided, apically with oblique oval surface.</p></tp:treatment-sec></tp:taxon-treatment>
