# Supplementary material for: ﻿The family Polycentropodidae (Insecta, Trichoptera) in mid-Cretaceous Burmese Amber
Source: Zookeys. 2022 Dec 9;1134:171–83. doi: 10.3897/zookeys.1134.93999 (PMC9836556; doi:10.3897/zookeys.1134.93999)
Supplement: XML Treatment for Plectrocnemia [file zookeys.1134.93999-treatment5.xml]

<!DOCTYPE tp:taxon-treatment
  PUBLIC "-//TaxonX//DTD Taxonomic Treatment Publishing DTD v0 20100105//EN" "tax-treatment-NSO.dtd">
<tp:taxon-treatment xmlns:tp="http://www.plazi.org/taxpub"><tp:treatment-meta><kwd-group><label>Taxon classification</label><kwd>
                  <named-content content-type="kingdom">Animalia</named-content>
                </kwd><kwd>
                  <named-content content-type="order">Trichoptera</named-content>
                </kwd><kwd>
                  <named-content content-type="family">Polycentropodidae</named-content>
                </kwd></kwd-group><mixed-citation publication-type="journal"><person-group><name><surname>Wichard</surname><given-names>Wilfried</given-names></name><name><surname>Xu</surname><given-names>Chunpeng</given-names></name></person-group><article-title>﻿The family <tp:taxon-name><tp:taxon-name-part taxon-name-part-type="family">Polycentropodidae</tp:taxon-name-part></tp:taxon-name> (<tp:taxon-name><tp:taxon-name-part taxon-name-part-type="class">Insecta</tp:taxon-name-part></tp:taxon-name>, <tp:taxon-name><tp:taxon-name-part taxon-name-part-type="order">Trichoptera</tp:taxon-name-part></tp:taxon-name>) in mid-Cretaceous Burmese Amber</article-title><source>Zookeys</source><day>09</day><month>12</month><year>2022</year><volume>1134</volume><fpage>171</fpage><lpage>183</lpage><pub-id pub-id-type="doi">10.3897/zookeys.1134.93999</pub-id></mixed-citation></tp:treatment-meta><tp:nomenclature><label>﻿Genus</label><tp:taxon-name>
                <object-id xmlns:xlink="http://www.w3.org/1999/xlink" content-type="arpha" xlink:type="simple">AADF72F1-0B95-52EE-88C0-2A71A06458AB</object-id>
                <tp:taxon-name-part taxon-name-part-type="genus" reg="Plectrocnemia">Plectrocnemia</tp:taxon-name-part>
              </tp:taxon-name><tp:taxon-authority>Stephens, 1836</tp:taxon-authority></tp:nomenclature><tp:treatment-sec sec-type="type species" id="SECID0ERIAE"><title>Type species.</title><p><italic><tp:taxon-name><tp:taxon-name-part taxon-name-part-type="genus" reg="Plectrocnemia">Plectrocnemia</tp:taxon-name-part><tp:taxon-name-part taxon-name-part-type="species" reg="senex">senex</tp:taxon-name-part></tp:taxon-name></italic> Stephens, 1836.</p></tp:treatment-sec><tp:treatment-sec sec-type="description" id="SECID0ECJAE"><title>Description and diagnosis.</title><p>Ocelli absent. Filiform antennae about as long as forewings or shorter. Maxillary palps each five-segmented with the 1<sup>st</sup> and 2<sup>nd</sup> segments much shorter than the 3<sup>rd</sup> segment, terminal segment longest and annulated. <italic><tp:taxon-name><tp:taxon-name-part taxon-name-part-type="genus" reg="Plectrocnemia">Plectrocnemia</tp:taxon-name-part></tp:taxon-name></italic> adults with complete forewing venation, apical forks I, II, III, IV, V present; fork I petiolate and fork II sessile; discoidal and median cells closed; crossveins <italic>r</italic>, <italic>s</italic>, <italic>r-m</italic>, and <italic>m</italic> usually present. In hind wings apical forks I, II, V present, fork I petiolate and fork II sessile; discoidal cell closed. Tibial spur formula 3/4/4.</p><p>The two new <italic><tp:taxon-name><tp:taxon-name-part taxon-name-part-type="genus" reg="Plectrocnemia">Plectrocnemia</tp:taxon-name-part></tp:taxon-name></italic> species are very similar and differ clearly in the one-segmented inferior appendages which are robust and short or long.</p></tp:treatment-sec></tp:taxon-treatment>
