# Supplementary material for: ﻿The family Polycentropodidae (Insecta, Trichoptera) in mid-Cretaceous Burmese Amber
Source: Zookeys. 2022 Dec 9;1134:171–83. doi: 10.3897/zookeys.1134.93999 (PMC9836556; doi:10.3897/zookeys.1134.93999)
Supplement: XML Treatment for Plectrocnemia ohlhoffi [file zookeys.1134.93999-treatment6.xml]

<!DOCTYPE tp:taxon-treatment
  PUBLIC "-//TaxonX//DTD Taxonomic Treatment Publishing DTD v0 20100105//EN" "tax-treatment-NSO.dtd">
<tp:taxon-treatment xmlns:tp="http://www.plazi.org/taxpub"><tp:treatment-meta><kwd-group><label>Taxon classification</label><kwd>
                  <named-content content-type="kingdom">Animalia</named-content>
                </kwd><kwd>
                  <named-content content-type="order">Trichoptera</named-content>
                </kwd><kwd>
                  <named-content content-type="family">Polycentropodidae</named-content>
                </kwd></kwd-group><mixed-citation publication-type="journal"><person-group><name><surname>Wichard</surname><given-names>Wilfried</given-names></name><name><surname>Xu</surname><given-names>Chunpeng</given-names></name></person-group><article-title>﻿The family <tp:taxon-name><tp:taxon-name-part taxon-name-part-type="family">Polycentropodidae</tp:taxon-name-part></tp:taxon-name> (<tp:taxon-name><tp:taxon-name-part taxon-name-part-type="class">Insecta</tp:taxon-name-part></tp:taxon-name>, <tp:taxon-name><tp:taxon-name-part taxon-name-part-type="order">Trichoptera</tp:taxon-name-part></tp:taxon-name>) in mid-Cretaceous Burmese Amber</article-title><source>Zookeys</source><day>09</day><month>12</month><year>2022</year><volume>1134</volume><fpage>171</fpage><lpage>183</lpage><pub-id pub-id-type="doi">10.3897/zookeys.1134.93999</pub-id></mixed-citation></tp:treatment-meta><tp:nomenclature><label>﻿</label><tp:taxon-name>
                <object-id xmlns:xlink="http://www.w3.org/1999/xlink" content-type="arpha" xlink:type="simple">5DB42713-9C55-51AD-AFF0-5A05FAA3DD13</object-id>
                <tp:taxon-name-part taxon-name-part-type="genus" reg="Plectrocnemia">Plectrocnemia</tp:taxon-name-part>
                <tp:taxon-name-part taxon-name-part-type="species" reg="ohlhoffi">ohlhoffi</tp:taxon-name-part>
                <object-id xmlns:xlink="http://www.w3.org/1999/xlink" content-type="zoobank" xlink:type="simple">https://zoobank.org/6FE60CF6-492D-4E0D-A7E8-EB1535E863E6</object-id>
              </tp:taxon-name><tp:taxon-status xmlns:xlink="http://www.w3.org/1999/xlink" xlink:type="simple">sp. nov.</tp:taxon-status><xref ref-type="fig" rid="F4">Fig. 4</xref></tp:nomenclature><tp:treatment-sec sec-type="diagnosis" id="SECID0ETLAE"><title>Diagnosis.</title><p>The extinct species <italic><tp:taxon-name><tp:taxon-name-part taxon-name-part-type="genus" reg="Plectrocnemia">Plectrocnemia</tp:taxon-name-part><tp:taxon-name-part taxon-name-part-type="species" reg="ohlhoffi">ohlhoffi</tp:taxon-name-part></tp:taxon-name></italic> sp. nov. is characterized by a pair of elongate inferior appendages, slightly diverging distally and slightly curved apically toward each other. The appendages are weakly concave mesally along their length. In ventral view, each appendage is rounded at the apex and slightly concave in shape apicolaterally, each with a subapical tooth and a weakly projecting apicomesal corner.</p><fig id="F4" position="float" orientation="portrait"><object-id xmlns:xlink="http://www.w3.org/1999/xlink" content-type="doi" xlink:type="simple">10.3897/zookeys.1134.93999.figure4</object-id><object-id xmlns:xlink="http://www.w3.org/1999/xlink" content-type="arpha" xlink:type="simple">2A076A75-BD3E-518B-AC5A-E8DD1FDA1FD0</object-id><label>Figure 4.</label><caption><p><italic><tp:taxon-name><tp:taxon-name-part taxon-name-part-type="genus" reg="Plectrocnemia">Plectrocnemia</tp:taxon-name-part><tp:taxon-name-part taxon-name-part-type="species" reg="ohlhoffi">ohlhoffi</tp:taxon-name-part></tp:taxon-name></italic> sp. nov. <bold>A</bold> male holotype (<named-content xmlns:xlink="http://www.w3.org/1999/xlink" content-type="dwc:institutional_code" xlink:title="Zoological Research Museum Alexander Koenig" xlink:href="http://grbio.org/institution/zoologisches-forschungsmuseum-alexander-koenig" xlink:type="simple">ZFMK</named-content>-TRI000834) habitus, ventral view <bold>B</bold> inferior appendages, left ventrolateral view <bold>C</bold> drawing of inferior appendages, left ventrolateral view. Scale bar: 1 mm.</p></caption><graphic xmlns:xlink="http://www.w3.org/1999/xlink" xlink:href="zookeys-1134-171_article-93999__-g004.jpg" position="float" orientation="portrait" xlink:type="simple" id="oo_780070.jpg"><uri content-type="original_file" xlink:type="simple">https://binary.pensoft.net/fig/780070</uri></graphic></fig></tp:treatment-sec><tp:treatment-sec sec-type="etymology" id="SECID0EGNAE"><title>Etymology.</title><p>The fossil species is dedicated to Rainer Ohlhoff, who donated the type specimen to the Zoological Research Museum Alexander Koenig, Bonn, Germany (<named-content xmlns:xlink="http://www.w3.org/1999/xlink" content-type="dwc:institutional_code" xlink:title="Zoological Research Museum Alexander Koenig" xlink:href="http://grbio.org/institution/zoologisches-forschungsmuseum-alexander-koenig" xlink:type="simple">ZFMK</named-content>) for permanent preservation.</p></tp:treatment-sec><tp:treatment-sec sec-type="Holotype" id="SECID0EQNAE"><title>Holotype.</title><p>♂; Myanmar, Kachin State, Hukawng Valley; exact locality unknown; Mid-Cretaceous Burmese amber inclusion; deposited in the amber collection of the <named-content xmlns:xlink="http://www.w3.org/1999/xlink" content-type="dwc:institutional_code" xlink:title="Zoological Research Museum Alexander Koenig" xlink:href="http://grbio.org/institution/zoologisches-forschungsmuseum-alexander-koenig" xlink:type="simple">ZFMK</named-content>; former Rainer Ohlhoff collection; <named-content xmlns:xlink="http://www.w3.org/1999/xlink" content-type="dwc:institutional_code" xlink:title="Zoological Research Museum Alexander Koenig" xlink:href="http://grbio.org/institution/zoologisches-forschungsmuseum-alexander-koenig" xlink:type="simple">ZFMK</named-content>-TRI000834.</p></tp:treatment-sec><tp:treatment-sec sec-type="description" id="SECID0E5NAE"><title>Description.</title><p>Genus as described above. Body well preserved, visible in left ventrolateral view. Forewing length about 4.2 mm. Forewings hyaline, light brown. Antennae about two-thirds as long as forewings with about 30 flagellomeres plus scapus and pedicellus; left antenna incomplete. Inferior appendages elongate, each forming an elongate shell and both inclining towards the genital midline.</p></tp:treatment-sec></tp:taxon-treatment>
